# Supplementary material for: Sodium Binding Stabilizes the Outward-Open State of SERT by Limiting Bundle Domain Motions
Source: Cells. 2022 Jan 12;11(2):255. doi: 10.3390/cells11020255 (PMC8773566; doi:10.3390/cells11020255)
Supplement: Supplementary file 1 [file cells-11-00255-s001.zip]

Archive with 1 entries (1 files):
- cells-1482423-supplementary.pdf
